# Supplementary material for: Mitochondrial Dynamics Participate in an Early Metabolic Adaptation of Glioblastoma Multiforme T98G Cells to Doxorubicin-Induced Chemotherapeutic Stress
Source: Cells. 2026 May 14;15(10):899. doi: 10.3390/cells15100899 (PMC13204552; doi:10.3390/cells15100899)
Supplement: Supplementary file 1 [file cells-15-00899-s001.zip]

Archive with 1 entries (1 files):
- cells-4237553-supplementary.pdf
